# Supplementary material for: Vaccine-Mediated Protection of Mice Against African and Asian Clinical Strains of Cryptococcus neoformans
Source: J Fungi (Basel). 2025 Dec 16;11(12):886. doi: 10.3390/jof11120886 (PMC12733381; doi:10.3390/jof11120886)
Supplement: Supplementary file 1 [file jof-11-00886-s001.zip]

Archive with 1 entries (1 files):
- jof-3931683-supplementary.pdf
